# Supplementary material for: Expression profiling of sexually dimorphic genes in the Japanese quail, Coturnix japonica
Source: Sci Rep. 2020 Nov 30;10:20073. doi: 10.1038/s41598-020-77094-y (PMC7705726; doi:10.1038/s41598-020-77094-y)
Supplement: Supplementary file 7 — Supplementary tables. [file 41598_2020_77094_MOESM7_ESM.xlsx]

## Sheet: Table S1
	Table S1 Top 5,000 genes with high FPKM value
		Autosome						Z chromosome
	Male	unbiased	x1.5-2.0	x2.0-3.0	x3.0-	total		unbiased	x1.5-2.0	x2.0-3.0	x3.0-	x3.0-
	HH27	2658	1080	992	97	4827		71	34	39	25	169
	HH31	4546	158	55	33	4792		106	78	16	4	204
	HH38	4424	177	79	83	4763		92	97	33	11	233
	Adult	2175	530	587	1462	4754		50	38	43	112	243
	Female	unbiased	x1.5-2.0	x2.0-3.0	x3.0-	total		unbiased	x1.5-2.0	x2.0-3.0	x3.0-	x3.0-
	HH27	3846	561	394	47	4848		118	17	11	2	148
	HH31	4616	112	57	42	4827		161	5	2	1	169
	HH38	4500	166	77	82	4825		161	4	5	1	171
	Adult	2559	517	585	1192	4853		95	15	11	23	144

## Sheet: Table S2
	Table S2 Top 3,000 genes with high FPKM value
		Autosome						Z chromosome
	Male	unbiased	x1.5-2.0	x2.0-3.0	x3.0-	total		unbiased	x1.5-2.0	x2.0-3.0	x3.0-	total
	HH27	1327	751	753	74	2905		23	22	25	21	91
	HH31	2723	89	39	20	2871		55	56	11	3	125
	HH38	2652	102	46	51	2851		63	58	19	8	148
	Adult	1043	345	368	1099	2855		21	24	21	78	144
	Female	unbiased	x1.5-2.0	x2.0-3.0	x3.0-	total		unbiased	x1.5-2.0	x2.0-3.0	x3.0-	total
	HH27	2457	284	164	13	2918		68	6	2	2	78
	HH31	2802	56	33	24	2915		76	3	1	1	81
	HH38	2686	112	48	57	2903		90	2	2	0	94
	Adult	1506	299	372	734	2911		54	9	8	17	88

## Sheet: Table S3
	Table S3 Top 10,000 genes with high FPKM value
		Autosome						Z chromosome
	Male	unbiased	x1.5-2.0	x2.0-3.0	x3.0-	total		unbiased	x1.5-2.0	x2.0-3.0	x3.0-	total
	HH27	6532	1551	1326	180	9589		274	56	47	30	407
	HH31	9041	322	101	61	9525		301	135	28	7	471
	HH38	8703	458	193	173	9527		222	159	65	23	469
	Adult	5389	851	929	2330	9499		147	61	75	214	497
	Female	unbiased	x1.5-2.0	x2.0-3.0	x3.0-	total		unbiased	x1.5-2.0	x2.0-3.0	x3.0-	total
	HH27	6765	1297	1243	283	9588		285	59	54	10	408
	HH31	8914	357	180	121	9572		395	13	10	6	424
	HH38	8818	406	181	177	9582		393	13	6	2	414
	Adult	5363	941	1052	2287	9643		262	24	22	45	353

## Sheet: Table S4
Table S4 Genes classified into cluster 2 in male
	Cluster		HH27		HH31		HH38		Adult
Gene name	Male	Female	Male	Female	Male	Female	Male	Female	Male	Female
AMH	2	2	13.169	10.069	2004.77	376.847	1160.18	85.2	44.814	104.104
ALDH2	2	3	226.25	188.959	841.548	391.046	600.189	245.999	233.394	393.168
CLTA	2	2	335.7	144.82	614.21	291.18	456.495	264.922	168.091	230.833
RTN4	2	5	147.976	131.744	337.866	138.903	422.328	177.712	264.04	82.773
DMRT1	2	3	165.961	47.879	280.829	104.071	238.908	53.514	126.056	1.208
ACAT2	2	6	69.967	54.85	276.167	67.862	256.344	34.499	107.983	37.197
TAX1BP3	2	5	58.25	69.322	249.836	86.36	230.877	56.843	75.941	57.042
ELOVL5	2	2	27.777	40.725	197.412	97	256.734	125.379	130.572	101.957
PGD	2	5	90.959	70.392	130.538	59.842	115.728	68.02	54.513	41.31
LOC107318451	2	4	57.536	72.359	122.824	58.959	118.164	134.029	27.996	38.415
SOX9	2	6	12.339	19.068	118.064	13.62	54.012	1.577	17.311	4.908
CADM2	2	6	8.779	15.797	108.661	23.624	92.398	5.468	54.22	3.24
PARVB	2	5	29.022	58.56	104.879	42.34	83.245	35.365	20.794	23.852
CTNNAL1	2	2	19.033	27.394	90.054	44.001	69.493	49.465	15.634	56.275
SMOC1	2	2	3.917	5.493	84.345	25.844	48.109	21.145	7.588	18.052
FAM213A	2	5	30.657	24.439	82.696	31.558	105.254	26.356	386.953	54.732
C1H21orf91	2	5	9.816	15.277	82.064	23.633	104.457	13.879	64.705	37.974
STON1	2	2	8.341	16.958	79.15	38.582	82.177	27.241	22.401	25.875
LOC107321445	2	2	10.761	7.919	78.212	29.318	54.329	41.996	28.512	13.172
OSBPL9	2	5	21.844	29.463	77.945	34.349	68.896	29.5	69.209	60.292
FAM198B	2	2	1.532	4.607	73.274	16.173	54.075	16.239	10.802	7.219
GALC	2	2	2.247	5.636	68.227	31.663	70.208	16.636	66.078	24.686
AGPAT4	2	6	23.526	32.103	67.832	33.352	60.44	22.243	62.453	51.069
LOC107308393	2	3	4.39	3.913	66.143	27.05	36.947	11.804	54.771	6.433
LOC107306682	2	2	0.922	2.915	61.748	11.2	29.161	11.223	20.267	3.212
FBN2	2	6	7.316	14.441	51.506	20.586	32.8	11.204	0.199	1.256
PAK1	2	6	11.775	9.825	51.229	10.602	32.293	2.619	22.495	3.911
LOC107306237	2	2	1.014	1.488	50.143	5.381	29.414	7.958	17.487	1.63
TSPAN4	2	7	20.277	36.353	47.97	22.617	51.142	33.65	5.043	17.017
TTC9	2	6	9.263	11.18	45.699	16.353	36.277	9.056	70.464	15.943
TESC	2	2	11.175	6.838	45.481	18.84	51.124	23.875	4.879	5.1
WNT5A	2	6	9.597	11.425	44.82	14.759	48.87	5.339	5.36	7.133
NEBL	2	6	5.357	12.281	43.743	20.14	42.207	10.937	24.747	3.029
ZFAND5	2	5	17.408	17.223	40.79	15.547	33.751	11.306	108.992	40.946
LOC107306754	2	6	4.343	11.047	40.099	14.275	27.911	7.866	3.343	15.579
LOC107306281	2	2	1.578	0.836	39.328	12.623	57.289	4.251	0.152	0.048
CA10	2	6	3.525	7.593	39.309	11.76	26.408	5.902	1.478	9.97
TNFRSF11B	2	2	5.254	5.269	38.37	18.403	35.444	11.315	3.917	14.428
MAP3K1	2	5	11.083	24.775	34.252	16.22	30.184	14.552	6.627	4.142
INHBB	2	3	2.189	2.864	34.054	12.88	36.756	5.385	10.403	1.927
SERPINI1	2	8	24.989	27.537	33.649	14.313	29.224	14.165	15.669	44.589
INHA	2	3	1.843	1.06	33.6	11.617	50.228	2.121	11.81	0.297
MICU3	2	5	2.039	3.975	31.931	8.703	48.852	7.119	5.114	11.245
PDGFB	2	2	5.703	6.033	31.437	13.905	24.408	9.148	2.698	5.206
SLC41A2	2	5	4.459	8.683	30.084	9.672	47.838	12.21	22.155	9.74
WWTR1	2	5	7.42	11.445	30.005	13.62	41.672	10.448	6.509	15.023
NR5A2	2	2	0.714	1.651	28.346	6.739	37.798	4.878	5.125	1.726
AGXT2	2	2	0.979	0.724	27.951	4.043	47.141	1.217	11.33	0.431
LOC107308616	2	1	4.39	2.212	26.973	7.185	41.165	20.223	10.227	100.787
BTBD3	2	5	4.125	9.346	25.718	11.76	37.906	7.848	7.623	10.814
FRMD3	2	5	3.145	6.594	22.351	7.878	34.828	4.417	51.968	0.949
LOC107318464	2	4	2.27	4.596	20.701	1.5	35.67	6.566	0.61	0

## Sheet: Table S5
	Table S5 Genes classified into cluster 2 in female
		Cluster		HH27		HH31		HH38		Adult
	Gene name	Male	Female	Male	Female	Male	Female	Male	Female	Male	Female
	LOC107316091	6	2	46.015	29.035	32.543	647.592	6.229	1507.78	82.861	571.36
	DIO3	6	2	145.81	84.741	62.094	362.212	21.04	193.417	6.298	50.6
	LOC107314051	2	2	18.18	23.522	108.869	300.623	55.515	577.437	0.352	3029.53
	LOC107314049	3	2	9.966	16.908	69.244	184.024	15.49	165.917	0.129	816.085
	LOC107319373	2	2	28.238	12.78	79.2	164.738	103.95	292.642	50.162	94.527
	LOC107318593	5	2	34.828	7.43	28.642	157.174	23.502	183.273	0.399	32.49
	LOC107311432	4	2	36.038	78.464	49.136	141.997	116.489	116.553	591.707	12.501
	LOC107318718 (CYP19A1)	5	2	0.415	0.357	1.64	116.295	0.389	172.972	0.469	28.07
	CHGB	4	2	21.625	49.917	20.158	100.863	52.554	117.596	2.439	37.101
	PCP4	7	2	62.029	57.449	35.733	98.699	53.514	84.028	3.46	5.992
	PDLIM1	5	2	41.891	28.791	40.513	98.12	44.117	140.963	25.849	114.516
	EPCAM	5	2	48.308	38.095	40.484	95.861	42.777	86.869	44.357	166.199
	ADGRG1	4	2	11.717	6.635	26.913	84.832	96.526	140.622	36.675	135.731
	MAP1B	2	2	13.549	41.825	28.217	73.946	25.44	64.893	12.913	47.982
	ELN	4	2	22.489	14.349	10.805	62.091	19.791	74.871	0.235	11.082
	LOC107310840	2	2	2.961	2.14	11.18	62.006	7.034	77.011	2.827	28.626
	CTSO	5	2	11.982	23.44	14.815	58.807	12.421	51.789	1.947	24.341
	FNDC1	5	2	21.683	32.215	14.973	57.858	11.534	68.333	1.865	39.162
	FOXL2	5	2	1.924	2.426	1.235	55.409	0.1	33.733	0.88	173.235
	STMN2	4	2	18.595	18.956	14.627	49.629	37.951	58.217	1.783	3.029
	PTRF	1	2	7.385	4.28	24.049	49.591	70.806	106.742	19.868	97.317
	GXYLT2	2	2	12.685	21.962	22.834	48.253	30.31	67.863	15.352	45.634
	TNFSF10	4	2	18.779	24.276	17.185	45.064	31.225	40.852	1.501	33.008
	LOC107321924	4	2	24.01	16.592	17.936	39.664	84.92	51.098	312.818	14.112
	LOC107319112	5	2	0.876	0.367	1.136	39.17	1.919	90.124	16.772	13.24
	GREB1	6	2	6.279	17.05	4.83	38.952	0.942	28.532	1.665	7.574
	ASCL2	8	2	13.249	12.576	2.153	36.418	1.385	51.079	1.712	13.019
	FSHR	2	2	1.74	2.222	16.01	36.361	14.25	48.064	9.301	15.473
	FGFR3	4	2	9.459	18.171	7.111	34.871	16.423	29.86	3.448	2.483
	LOC107311272	1	2	3.813	3.149	9.215	33.361	24.218	61.776	13.147	18.138
	GAS6	5	2	2.558	5.901	3.536	33.276	7.75	47.575	19.985	44.589
	HHIPL2	2	2	0.461	0.907	3.881	32.298	1.032	97.013	2.967	56.246
	WBSCR27	7	2	27.708	8.693	10.469	32.128	22.552	24.235	1.278	0.652
	SLC6A6	5	2	3.652	7.052	4.919	30.068	8.248	53.763	1.689	34.196
	LOC107318551	8	2	45.52	0	0	27.278	0	37.21	46.397	0
	NTN1	6	2	5.369	2.456	4.79	26.262	0.77	63.667	0.094	26.249
	RTN1	4	2	4.528	10.895	4.385	24.857	13.308	42.457	22.307	9.922
	DBH	7	2	15.588	7.603	5.205	23.652	17.835	34.167	0	0.824
	SMYD1	8	2	14.252	10.63	6.133	19.751	4.273	31.243	7.002	3.029
	LOC107315943	4	2	1.279	1.121	3.052	11.551	62.631	17.217	1325.9	15.885

## Sheet: Table S6
	Table S6 Primer sequences
	Gene symbol	Direction of primer	Sequence (from 5' to 3')
	DMRT1	F	CGC GTC TGC CCA AGT G
		R	GTA AGA GGG GAT GTC CTC AGA G
	SOX9	F	ATG AAC GCC TTC ATG GTR TG
		R	CTG CTG ATG CCG TAG GTA
	AMH	F	GTC CTG CAC CTG GAG GAA GTG
		R	TTG CCC ATY AGC ARC TGC
	HEMGN	F	GAG AAA GAC GGC GAT TGT GC
		R	AAA CGG GCT TGA TGA GTT TG
	NR5A1	F	AGA TGG CCG ACC AGA CAC TA
		R	AGT CCA TGT GAG AAC TGC ACT C
	FOXL2	F	GAT CTC CGC ACC GCT CC
		R	TTG CAG CCG AAG AGG AAG AG
	CYP19A1	F	GAA TTG GGC CTC TCA TTT CA
		R	ACA GGA TAG CCA TCA ATT AC
